# Supplementary material for: Prevalence of low bone formation in untreated patients with osteoporosis
Source: PLoS One. 2022 Jul 19;17(7):e0271555. doi: 10.1371/journal.pone.0271555 (PMC9295966; doi:10.1371/journal.pone.0271555)
Supplement: S1 Data — (XLSX) [file pone.0271555.s001.xlsx]

## Sheet: Raw data
Bone Formation group	Age	Gender	Race	BMI	Menopause status	HRT status	Type 2 Diabetes status	Smoking status	Alcohol status	Spine fracture	Hip fracture	Other fracture	Exercise status	Serum calcium	Serum phosphorus	Serum creatinine	Serum BSAP	Serum PTH	Serum osteocalcin	Serum N-terminal telopeptide	Serum 25(OH) vitamin D	Spine BMD t-score	Hip BMD t-score	BV/TV	Tb.Th.	W.Th.	Ob.S/BS	Oc.S/BS	BFR/BS	O.Th.	Mlt
Low	52	female	black	.	Yes	No	No	No	No	no	no	no	No	9.6	3.8	0.8	.	22	2.4	.	32	.	.	15.44	87.4	22.98	0.17	0.28	0.282618	6.91	23.25
Low	73	female	white	.	Yes	No	No	No	No	no	no	no	No	9.4	2.8	1.1	.	62	12.1	.		.	.	11.01	109.26	21.37	0.32	0.5	0.497792	6.8	19.78
Low	50	female	white	.	Yes	No	No	No	No	no	no	no	No	.	2.8	1	.	48	.	.	49	.	.	14.71	71.69	23.71	0.15	0.14	0.505235	4.31	22.39
Low	72	female	white	23.43	Yes	Yes	No	No	No	no	no	yes	Yes	9.8	3.6	0.9	.	53	.	.	53	-3.1	-2.2	22.7	107.67	27.85	0.78	0.3	0.273499	6.25	43.3
Low	64	female	white	.	Yes	Yes	No	No	No	no	yes	yes	No	9.8	4	0.7	.	49	.	.	7	-3.8	-2.5	14.24	91.73	34.17	0.17	0.1	0.24311	2.49	9.19
Low	74	female	white	34.94	Yes	Yes	No	No	No	yes	no	no	Yes	9.7	.	1	17.9	40	.	.	42	0.7	-0.4	19.69	128.76	42.17	0.14	0.16	0.233614	7.34	35.12
Low	59	female	white	31.35	Yes	Yes	No	No	No	yes	no	yes	No	10	4	0.8	34.4	17	4.6	17.4	45	-1.1	-1	14.98	103.91	31.44	0	0.63	0.471172	2.08	3.23
Low	53	female	white	27.79	Yes	Yes	No	No	Yes	no	no	yes	No	9	2.9	0.9	.	49	3.2	.	40	.	.	20.62	108.98	36.76	6.66	0.57	0.361524	13.36	365.8
Low	66	female	white	.	Yes	Yes	No	in the past	No	no	no	yes	No	9.6	4.5	0.5	.	17.9	.	.		1.3	0.7	20.99	108.39	31.48	1.2	0.11	0.220903	13.56	54.85
Low	46	female	white	35.96	No	No	No	in the past	No	no	no	no	No	9.3	3.2	0.7	.	28.7	3.3	13.9	22	.	.	22.1	113.52	26.89	0.8	0.21	0.0674982	9.99	260.48
Low	40	female	white	31.95	No	No	No	yes	No	no	no	yes	No	9.2	2.9	0.7	.	38	.	.	0	-1.3	-1.4	18.51	93.29	34.93	0.09	0.19	0.128568	8	106.55
Low	64	female	white	32.89	Yes	No	No	No	No	no	yes	no	No	9.7	4.8	0.8	28.9	22	4.9	18.7	33	1.5	-0.2	19.84	138.49	34.46	0.29	0.14	0.470077	2.87	2.51
Low	42	female	white	.	No	No	No	No	Yes	no	yes	no	Yes	9.1	3	0.8	7.5	23.3	3.6	.	18	-1.3	-2.6	24.78	125.55	28.79	0.11	0.18	0.228589	3.69	34.71
Low	50	female	white	32.41	Yes	Yes	Type 2	No	No	no	no	no	No	10.5	3.4	0.5	8.5	64	10.8	12	24	1.8	2.3	22.47	130.15	32.7	0.09	0.11		4.38	.
Low	54	female	white	18.3	No	No	No	in the past	No	yes	no	no	No	9.4	4.6	0.7	16	.	19.8	.	40	-1.7	-1.6	14.76	80.6	33.06	1.4	0.46	0.525923	9.73	111.35
Low	66	female	white	26.57	Yes	No	Type 2	No	No	no	no	no	Yes	9.6	4.1	0.8	17.3	.	.	.	31	-4.4	-2.6	14.59	144.95	.	0.14	0.18		8.04	.
Low	51	female	white	38.54	Yes	Yes	Type 2	No	No	no	no	yes	No	9.4	4	0.8	10.4	.	12	.	25	-2.1	0.1	17.84	104.06	27.72	0.35	0.21	0.540071	6.83	18.84
Low	79	female	white	20.12	Yes	No	No	yes	Yes	no	no	no	No	9.5	2.6	0.9	15	.	.	.	57	-3.8	-1.9	12.36	85.73	25.62	0.09	0.23	0.26035	4.12	5.37
Low	54	female	white	.	Yes	No	No	No	No	no	no	yes	No	9.7	2.9	0.7	15.9	15	29	.	33	-3.6	-3.3	13.08	70.93	32.69	0.46	0.11	0.226163	3.5	14.32
Low	60	female	white	26.85	Yes	Yes	No	No	No	no	no	yes	Yes	9.4	4	0.59	13.9	.	16	.	28	2.1	0.4	13.73	66.13	32.78	0.33	0.44	0.357214	5.37	24.48
Low	50	female	white	37.6	Yes	Yes	No	No	No	no	no	yes	No	9.5	2.8	0.83	21.9	37	22	23	39	-2.6	-2.4	15.19	104.22	43.02	0.1	0.23	0.0512811	3.21	20.42
Low	53	female	white	23.42	Yes	Yes	No	No	No	no	no	no	Yes	9.8	3	0.75	7.3	46	5	7.5	68	-2.6	-0.9	11.99	99.91	39.46	0.11	0.22	0.111766	2.73	17.9
Low	55	female	white	34.72	Yes	No	No	in the past	No	yes	no	yes	No	9.6	3.7	0.68	26.59	28	33	16.7	48	.	.	10.77	104.55	45.74	0.28	0.18	0.323538	10.43	101.76
Low	65	female	white	25.02	Yes	No	No	No	Yes	no	no	yes	Yes	10	3.5	0.88	17.4	.	16	11.7	37	-1.7	-0.1	19.29	153.32	47.85	0.16	0.2	0.217141	9.15	52.77
Low	77	female	white	28.7	Yes	No	No	No	Yes	yes	no	yes	Yes	9.8	3.5	0.68	19.6	36	37	22.2	26	.	.	9.16	70.98	21.6	0.42	0.33	0.436664	3.3	0.7
Low	56	female	white	34.15	Yes	No	Type 2	No	In the past	no	no	yes	No	.	.	.	27	66	27	23.2	25	.	-2.5	8.09	63.24	20.27	0.21	0.36	0.203364	4.24	16.51
Low	69	female	white	27.42	Yes	No	No	No	No	yes	no	no	No	.	.	.	11.8	69	12	13.9	36	-2.9	-2.5	12.23	81.3	21.66	0.14	0.55	0.188997	3.9	20.46
Low	42	male	white	.	No	No	Type 2	No	No	no	no	yes	No	.	.	.	.	.	.	.		.	.	17.99	85.33	22.77	0.1	0.47	0.218966	4	11.94
Low	64	female	white	29	Yes	Yes	No	No	No	no	no	no	Yes	9.4	3	0.78	14	.	21	11.5	9.4	-2.8	-1.9	15.3	97.64	29.28	0.59	0.76	0.151975	7.08	124.63
Low	58	female	white	.	Yes	No	No	No	No	yes	no	yes	No	.	.	.	.	.	.	.		-2.4	-2.3	24.17	104.11	25.09	0.34	0.37	0.127878	5.67	105.21
Low	69	female	white	29.38	Yes	No	Type 2	yes	No	no	no	yes	No	8.9	.	0.78	.	.	.	.		-1.8	-2.1	10.65	71.06	27.88	0.14	0.34	0.228116	4.93	15.47
Low	39	male	white	.	.	.	Type 2	yes	Yes	yes	yes	yes	No	9.4	3.8	0.82	11	42	13	4	44	-1.7	.	15.99	103.78	22.45	0.17	0.22	0.329083	3.96	5.56
Low	42	male	white	.	.	.	No	in the past	In the past	yes	no	yes	No	9.7	3.3	1.2	17.6	20	19	22.7	46	-1.1	-2	19.24	108.58	20.36	0.14	0.21	0.23855	3.88	6.52
Low	59	female	white	27.18	Yes	Yes	No	in the past	Yes	no	no	yes	No	9	3	0.61	5.4	28	7	5	69	.	-2.1	11.8	84.73	23.21	0.18	0.3		3.64	.
Low	61	female	white	21.3	Yes	No	No	No	In the past	no	no	no	No	9.7	3.5	0.63	16.4	.	34	18	57	-2.1	-2.9	23.12	127.22	27.52	0.23	0.29	0.282739	19.77	46.33
Low	47	female	black	32.58	No	Yes	No	in the past	Yes	no	no	yes	No	9.5	.	1.26	10.5	20	13	10.1	57	-0.5	-1	21.1	104.97	30.36	0.14	0.42	0.351934	3.05	3.36
Low	30	male	white	.	.	No	Type 2	No	No	no	no	no	Yes	9.4	3.2	1.01	16.8	55	16	17	30	-2.2	-1.5	19.33	84.53	25.26	0.6	1.04	0.309545	9.8	54
Low	50	male	white	.	.	.	No	yes	No	no	no	yes	No	.	.	.	9.5	.	.	.		.	.	26.46	106.85	26.96	0.1	0.11	0.506376	5.06	20.87
Low	52	female	white	22.6	Yes	No	No	No	No	no	no	yes	No	8.8	3.8	0.52	31.9	132	41	19.2	18	-3.4	-4.1	11.58	82.5	28.32	0.24	0.61	0.42354	6.06	9.74
Low	82	female	white	25.86	Yes	No	Type 2	No	No	no	no	yes	No	9.6	3.6	0.88	9	32	.	5	26.5	4.9	.	13.64	112.3	23.48	0.2	0.4	0.194318	6.17	20.22
Low	63	male	white	.	.	.	No	No	Yes	yes	no	no	No	9.2	3	0.87	13.8	39	.	5.1	19.8	-1.7	-1.4	16	128.07	31.89	0.14	0.95	0.355091	3.55	3.43
Low	23	female	white	24.96	No	No	No	No	No	yes	no	no	No	9.8	4.2	0.61	10	13	14	7.2	31.9	.	-2.8	13.15	64.25	22.72	1.15	0.69	0.547279	5.74	25.16
Low	67	female	white	32.42	Yes	Yes	No	No	Yes	no	no	yes	No	9.8	2.9	1	28	138	7	5.5	35.8	-1.4	-0.4	14.16	87.15	23.71	0.1	0.23	0.236995	3.28	1.03
Non-low	54	female	white	.	Yes	No	No	No	No	no	yes	yes	No	8.9	.	0.9	.	165	10.6	.	160	-4.5	-4.5	14.86	91.81	17.82	0.76	0.61	1.92735	6.46	26.33
Non-low	43	female	white	26.62	No	No	No	No	No	no	no	no	Yes	9.1	.	0.8	.	60	1.6	12.6	18	-3.7	-1.7	16.75	86.52	19.22	0.33	0.72	1.4862	10.4	53.58
Non-low	49	female	white	.	Yes	Yes	No	No	No	no	no	yes	No	9.3	4.3	0.7	16.9	56	0.8	7.1	44	-3.5	-2.6	26.99	110.94	24.57	0.42	0.51	1.24499	11.63	52.65
Non-low	39	female	white	27.29	No	Yes	No	No	No	no	no	no	Yes	9.3	3.2	0.9	.	35	2.3	.	52	-2.3	-1.1	16.38	81.33	28.42	0.36	0.96	0.883175	8.93	31.29
Non-low	72	female	white	23.41	Yes	No	No	No	No	yes	yes	no	No	9.3	3.5	0.6	.	25	9.4	.	18	.	-4	16.99	109.09	28.49	1.36	0.96	0.615665	16.02	31.75
Non-low	62	female	white	23.69	Yes	Yes	No	No	No	no	no	yes	No	8.9	3.3	0.8	.	59	3.6	.	32	-2.1	-1.2	14.54	92.68	18.53	0.24	0.86	1.03274	4.34	79.32
Non-low	43	female	white	24.02	No	No	No	yes	No	no	no	no	Yes	9.1	3	0.7	25.2	.	4.8	.	16	-0.7	-1.7	10.04	68.99	19.75	1.06	0.45	0.831674	4.53	19.59
Non-low	42	female	white	20.8	Yes	No	No	No	No	no	no	no	Yes	9.6	.	.	.	.	.	.	67	-1.7	-2.2	16.32	97.52	37.4	0.08	0.72	0.942783	7.67	33.85
Non-low	42	female	white	22.3	No	No	No	No	No	no	no	yes	No	8.9	4.1	0.8	.	.	.	.	33	-2.1	-1.8	28.01	131.07	24.56	2.15	1.03	0.644301	8.78	25.14
Non-low	53	female	white	.	Yes	No	No	in the past	No	no	no	no	No	9.3	.	0.8	15.7	44.2	2	16.6	87	-3.5	-3	22.71	140.55	19.57	0.29	0.59	1.21537	6.55	17.57
Non-low	49	female	white	26.15	Yes	Yes	No	No	No	no	no	no	No	9.3	3.5	0.8	29.4	29.1	4.9	11.9	28	-3.1	-1.6	10.8	96.79	28.02	5.57	3.91	0.998411	15.79	57.31
Non-low	49	female	white	20.82	No	No	No	in the past	No	no	no	yes	No	9.3	3.4	1.1	.	13	1.5	9.8	40.2	0.9	-1.4	22.57	114.61	29.64	0.19	1.65	0.649268	3.97	2.35
Non-low	55	female	white	.	No	Yes	No	No	No	no	no	yes	No	9.8	4	0.8	15	22.9	.	.	38	0.7	-0.4	15.13	99.38	35.56	0.32	0.86	0.630166	15.81	88.73
Non-low	65	female	white	26.55	Yes	No	No	in the past	No	no	no	yes	No	10	2.6	0.74	11.2	.	.	.	56	-1.4	-1	13.19	74.1	24.12	1.65	2.68	1.18735	13.81	57.51
Non-low	38	female	white	18	No	No	No	in the past	No	no	no	yes	Yes	9.3	3.5	0.47	13.6	56	14	11.7	31	-2.8	-2.8	22.69	83.04	21.52	0.67	0.66	1.23962	9.81	73.77
Non-low	76	female	white	29.04	Yes	Yes	No	No	Yes	no	no	no	Yes	9.7	3.9	0.96	11.5	43	28	.	49	.	-2.6	7.71	65.77	22.81	0.25	1.32	0.725201	6.68	29.27
Non-low	56	female	white	29.76	Yes	No	No	No	No	no	no	no	No	9.9	.	0.7	31	38	34	.	38	-3.7	-2.7	15.53	108.03	22.48	0.49	0.41	1.96176	6.83	5.55
Non-low	74	female	white	22.68	Yes	No	No	No	Yes	no	no	no	Yes	9.1	3.6	0.75	12.3	43	15	.	34	-3	-1.8	14.63	101.61	27.47	0.87	0.68	1.12369	5.39	11.89
Non-low	41	male	white	.	.	No	No	No	No	yes	no	no	Yes	8.9	3.6	0.8	7.2	.	.	.	32	-4.1	-2.4	16.87	94.17	27.23	0.37	0.71	1.04435	9.39	40.02
Non-low	32	female	white	.	No	No	No	No	No	yes	yes	yes	No	.	.	.	.	.	.	.		.	.	11.49	98.02	33.36	0.16	0.32	0.69879	5.37	13.38
Non-low	76	female	white	18	Yes	No	No	in the past	No	yes	no	no	Yes	9.9	2.4	0.89	12.1	31	.	16.1	23.9	-2.3	-2.7	14.98	86	22.83	0.51	0.88	1.439	3.16	13.5
Non-low	43	female	white	32.79	Yes	Yes	No	yes	Yes	no	no	yes	No	8.9	2.8	0.78	24.9	44	44	8.7	30	-1.7	.	20.23	108.92	33.39	0.78	0.44	0.786731	6.42	28.43
Non-low	51	female	black	41.19	No	No	No	No	No	yes	no	yes	No	9	4.2	1.09	26	37	26	11.8	58	-2.1	-1.4	23.89	149.19	21.02	0.18	0.81	1.531	12.67	35.79
Non-low	53	female	white	28.74	Yes	Yes	No	in the past	Yes	no	no	yes	No	9.6	3.1	0.91	10.9	.	12	11.8	46.3	-0.7	-2.2	29.62	144.55	22.28	0.71	1.89	0.567382	4.79	9.02
Non-low	68	male	white	.	.	.	No	in the past	Yes	no	no	yes	No	9.7	3.2	0.74	10.3	24	20	13.4	34.1	-2.3	.	27.19	120.28	26.16	0.21	0.8	0.755322	6.81	8.24
Non-low	65	female	white	35.32	Yes	No	No	No	No	yes	no	yes	No	9.8	4.2	1.14	54.2	17	24	26.8	48	-1.7	-3.1	24.3	113.03	20.41	0.58	0.4	1.0759	4.17	6.24
Non-low	70	female	white	22.4	Yes	Yes	No	in the past	No	yes	no	no	Yes	9.3	4	0.81	18	38	37	26.6	37.3	-3.3	-2.8	7.53	73.94	18.89	1.32	0.67	1.64689	5.26	9.6
Non-low	62	female	white	26.08	Yes	Yes	No	yes	Yes	no	no	yes	Yes	9.4	3.7	0.86	9.4	23	19	6.8	60	.	-2.5	35.64	192.41	27.8	1.08	0.62	1.64263	16.19	42.12
Non-low	76	female	white	18.26	Yes	Yes	No	in the past	No	yes	no	no	Yes	9.2	4	0.99	12.1	31	.	16.1	23.9	-2.3	-2.7	15.56	106.1	29.99	0.5	0.65	1.439	5.96	11.75
Non-low	49	female	white	.	Yes	No	No	No	No	no	no	no	No	9.4	3.4	0.8	.	38	.	.	24	.	.	13.96	87.15	20.06	2.68	0.61	1.1837	6.38	24.46
Non-low	31	female	white	.	No	No	No	No	No	no	no	no	No	5	3.1	0.7	.	73	8.9	.	54	.	.	16.42	86.47	29.47	0.11	0.5	1.35828	4.99	8.59
Non-low	54	female	white	.	Yes	No	No	No	No	no	no	yes	No	.	6.9	0.7	64	41	10.3	.	64	-3.7	-2.7	13.64	85.45	29.39	5.07	0.75	1.93805	10.01	40.64
Non-low	62	female	white	37.03	Yes	No	No	yes	No	yes	no	no	No	9.1	3.5	0.5	.	.	5.6	.	24	-1	-1.7	20.95	135.42	34.11	0	0.83	1.41191	8.6	19.73
Non-low	53	female	white	43.02	Yes	Yes	No	in the past	No	no	no	no	No	9.7	2.6	0.9	.	84	7.6	.	32	-2.4	-2.6	21.36	107.63	31.06	0.05	0.14	2.58743	11.07	7.86
Non-low	51	female	white	.	Yes	Yes	No	yes	No	no	no	no	No	8.8	4.2	0.7	.	35	25	.	44	-1.9	-2.4	14.61	85.06	28.81	0.08	0.3	1.16091	9.16	24.64
Non-low	37	female	white	22.27	No	No	No	yes	No	no	no	no	Yes	10.3	4.1	0.8	.	37	.	.	40	-1.6	-2	21.94	99.76	42.54	2.16	0.11	0.814033	9.55	26.56
Non-low	32	female	white	19.05	Yes	No	No	yes	No	no	no	no	No	9.2	.	.	.	31	12.6	.	47	-1.8	-1.6	17.52	96.38	31.88	3.1	0.26	2.13956	7.36	10.72
Non-low	70	female	white	26.39	Yes	Yes	No	No	No	no	no	yes	No	9.8	4.3	1	94.7	32	5.7	23.7	61	-2.5	-2.4	16.46	104.02	29.9	0.06	0.36	0.893036	4.74	11.22
Non-low	38	female	white	26.29	No	No	No	No	No	yes	no	no	Yes	9.9	4.4	1	19	11	33.1	12.4	23	-3.4	-1.7	17.45	123.02	38.05	0.7	0.38	5.74743	9.72	10.03
Non-low	46	female	white	.	No	Yes	No	yes	In the past	no	no	yes	No	9.1	4.8	1.6	.	39	1.4	.	19	-0.7	-2.1	15.65	78.13	27.67	0.53	0.46	0.622496	11.03	78.94
Non-low	74	female	white	20.48	Yes	Yes	No	in the past	No	no	no	no	Yes	9.3	4.9	0.8	.	.	.	.		-3.9	-3.9	11.68	106.3	30.08	1.46	0.9	1.34346	11.5	24.44
Non-low	48	female	white	.	Yes	Yes	No	No	No	no	no	yes	No	9	.	0.9	.	.	.	.		0.1	0.5	21.31	105.92	32.4	1.04	0.68	0.687912	10.77	59.36
Non-low	48	female	white	38.25	No	No	No	No	No	no	no	yes	Yes	.	.	.	.	.	.	.		-0.2	-0.4	23.74	96.13	29.38	1.06	0.12	0.747594	9.89	81.82
Non-low	66	female	white	.	Yes	No	No	No	No	no	no	no	Yes	10.4	2.9	0.8	51.4	56.8	6.4	22	30	1.4	-1.9	17.48	120.07	44.83	2.13	1.21	1.17994	11.59	75.46
Non-low	64	female	white	16.13	Yes	Yes	No	No	No	no	no	no	No	9.4	4.1	0.7	.	.	1	9.7	50	-2.6	-2.7	13.42	91.09	32.69	0.09	0.12	0.689446	5.64	42.81
Non-low	71	female	black	29.58	Yes	No	No	No	No	no	no	no	No	9.6	4.1	1.8	55.5	26.6	9	25.3	27	-1.8	-2.4	13	101.76	23.79	0.37	0.32	0.911226	7.14	27.37
Non-low	56	female	white	21.97	Yes	No	No	No	No	no	no	no	Yes	10	3.6	0.77	16.12	54.7	22	.	39	-2.5	-2.2	15.49	106.8	42.75	0.6	0.12	0.910422	15.93	76.11
Non-low	65	female	white	22.83	Yes	Yes	No	No	No	no	no	yes	No	10.3	3.7	0.86	8.5	18	20	24.7	54	.	.	14.64	69.27	50.21	0.19	0.29	1.46962	6.87	20.97
Non-low	44	female	white	21.56	No	No	No	yes	In the past	yes	no	no	Yes	9.5	4.6	0.59	13.3	25	54	20	55	-1.2	-2	18.64	119.68	48.12	0.17	0.35	2.44045	15.42	32.76
Non-low	55	female	white	23.3	Yes	No	No	No	Yes	no	no	no	Yes	10	4.3	0.71	11.5	28	21	24.2	43	.	-1.6	13.12	90.18	23.79	0.2	0.45	3.47903	7.99	11.4
Non-low	53	male	white	.	No	No	No	No	No	no	yes	no	No	9	.	.	.	22	.	.	62	.	-0.2	15.3	79.46	30.37	1.38	1.59	1.02712	7.67	22.46
Non-low	58	female	white	20.62	Yes	No	No	No	No	no	no	no	No	9.3	3.8	0.75	16.6	.	41	.	38	-1.9	-2.6	15.41	70.65	25.35	0.38	1.71	1.90267	4.28	7.02
Non-low	60	female	white	27.64	Yes	No	No	No	No	no	no	no	No	9.7	2.9	0.7	13	37	31	16.6	40	-2.7	-1.3	20.15	130.41	29.49	0.52	0.6	1.48809	11.88	45.46
Non-low	58	male	white	.	.	No	No	yes	No	yes	no	yes	No	9.9	.	0.75	19.9	.	54	25.4	14	-4.6	-2.6	18.29	74.8	26.7	0.52	0.65	0.955826	2.97	4.81
Non-low	61	female	white	25.46	Yes	No	No	No	No	no	no	no	Yes	10.2	3	0.85	24.5	24	35	.	43	-1.5	-1.4	25.38	107.26	23.2	1.01	0.45	0.723737	7.57	36.56
Non-low	68	female	white	25.45	Yes	No	No	No	No	yes	no	yes	No	9.7	4.3	1.1	9	30	.	6	45	.	-2.3	9.88	87.37	22.76	0.38	0.63	0.690943	3.36	3.32
Non-low	59	female	white	26.06	Yes	No	No	No	No	no	no	yes	No	9.2	3.7	0.93	19.9	67	26	16	41	-2.4	-2.3	18.29	113.63	24.37	0.21	0.71	1.56275	6.86	14.59
Non-low	41	female	white	24.11	Yes	No	No	No	In the past	no	no	yes	No	9.8	3.4	0.72	45.7	29	46	23.6	45.3	-2.3	-3	16.81	99.87	25.59	1.08	0.28	1.41676	5.61	7.58
Non-low	67	female	white	21.76	Yes	No	No	No	No	no	no	yes	Yes	10.1	3.9	0.68	17.7	21	21	16.4	58.7	-2.4	-2.7	15.75	119.51	30.9	0.41	1.05	1.16174	4.61	7.19
Non-low	56	female	white	22.5	Yes	No	No	in the past	Yes	yes	no	yes	Yes	9.7	3.8	0.73	23.5	33	.	9.9	36	.	.	14.45	106.97	24	0.89	1.38	1.35806	11.85	11.64
Non-low	56	female	white	18.1	Yes	No	No	yes	Yes	yes	no	no	No	9.7	3.9	0.82	10.5	26	.	10.8	44.3	-2.1	-2.5	9.23	77.73	24.01	0.41	0.55	1.51281	6.12	8.51
Non-low	52	female	white	30.5	Yes	Yes	No	in the past	In the past	yes	no	no	Yes	9.4	3.1	0.84	16.1	38	19	6.3	42	.	.	19.38	101.36	25.21	0.51	0.46	1.1945	12.28	9.69
Non-low	68	female	white	32.92	Yes	No	No	in the past	No	no	no	yes	No	9.2	4.2	1.56	10.7	31	.	15.4	18.2	.	-3.2	10.56	102.27	22.4	1.1	1.22	1.00667	3.81	10.17
Non-low	59	female	black	20.68	Yes	No	No	yes	No	no	yes	yes	No	10	3.3	0.71	17.5	21	.	17.6	28.5	-2.5	-1.7	19.39	121.34	29.98	0.63	0.49	1.44409	10.31	14.24
